# Supplementary material for: Effects of Feeding Fermented Mulberry Leaf Powder on Growth Performance, Slaughter Performance, and Meat Quality in Chicken Broilers
Source: Animals (Basel). 2021 Nov 18;11(11):3294. doi: 10.3390/ani11113294 (PMC8614317; doi:10.3390/ani11113294)
Supplement: Supplementary file 1 [file animals-11-03294-s001.zip]

Archive with 1 entries (1 files):
- animals-1448456-supplementary.pdf
